# Supplementary material for: The Relationship Between the Global Burden of Influenza From 2017 to 2019 and COVID-19: Descriptive Epidemiological Assessment
Source: JMIR Public Health Surveill. 2021 Mar 2;7(3):e24696. doi: 10.2196/24696 (PMC7927952; doi:10.2196/24696)
Supplement: Multimedia Appendix 4 [file publichealth_v7i3e24696_app4.zip]

Archive with 126 entries (125 files):
- Country comparisons_all/
- __MACOSX/._Country comparisons_all
- Country comparisons_all/Mexico1.jpeg
- __MACOSX/Country comparisons_all/._Mexico1.jpeg
- Country comparisons_all/Lebanon1.jpeg
- __MACOSX/Country comparisons_all/._Lebanon1.jpeg
- Country comparisons_all/Cuba1.jpeg
- __MACOSX/Country comparisons_all/._Cuba1.jpeg
- Country comparisons_all/Venezuela1.jpeg
- __MACOSX/Country comparisons_all/._Venezuela1.jpeg
- Country comparisons_all/Haiti1.jpeg
- __MACOSX/Country comparisons_all/._Haiti1.jpeg
- Country comparisons_all/Austria1.jpeg
- __MACOSX/Country comparisons_all/._Austria1.jpeg
- Country comparisons_all/Afghanistan1.jpeg
- __MACOSX/Country comparisons_all/._Afghanistan1.jpeg
- Country comparisons_all/Australia3.jpeg
- __MACOSX/Country comparisons_all/._Australia3.jpeg
- Country comparisons_all/Panama1.jpeg
- __MACOSX/Country comparisons_all/._Panama1.jpeg
- Country comparisons_all/Indonesia1.jpeg
- __MACOSX/Country comparisons_all/._Indonesia1.jpeg
- Country comparisons_all/Thailand1.jpeg
- __MACOSX/Country comparisons_all/._Thailand1.jpeg
- Country comparisons_all/Bangladesh1.jpeg
- __MACOSX/Country comparisons_all/._Bangladesh1.jpeg
- Country comparisons_all/Peru1.jpeg
- __MACOSX/Country comparisons_all/._Peru1.jpeg
- Country comparisons_all/Papua New Guinea1.jpeg
- __MACOSX/Country comparisons_all/._Papua New Guinea1.jpeg
- Country comparisons_all/Jamaica1.jpeg
- __MACOSX/Country comparisons_all/._Jamaica1.jpeg
- Country comparisons_all/China1.jpeg
- __MACOSX/Country comparisons_all/._China1.jpeg
- Country comparisons_all/Chile1.jpeg
- __MACOSX/Country comparisons_all/._Chile1.jpeg
- Country comparisons_all/Bhutan1.jpeg
- __MACOSX/Country comparisons_all/._Bhutan1.jpeg
- Country comparisons_all/Guatemala1.jpeg
- __MACOSX/Country comparisons_all/._Guatemala1.jpeg
- Country comparisons_all/Madagascar1.jpeg
- __MACOSX/Country comparisons_all/._Madagascar1.jpeg
- Country comparisons_all/Colombia1.jpeg
- __MACOSX/Country comparisons_all/._Colombia1.jpeg
- Country comparisons_all/Poland1.jpeg
- __MACOSX/Country comparisons_all/._Poland1.jpeg
- Country comparisons_all/South Africa3.jpeg
- __MACOSX/Country comparisons_all/._South Africa3.jpeg
- Country comparisons_all/Spain1.jpeg
- __MACOSX/Country comparisons_all/._Spain1.jpeg
- Country comparisons_all/Iran1.jpeg
- __MACOSX/Country comparisons_all/._Iran1.jpeg
- Country comparisons_all/Maldives1.jpeg
- __MACOSX/Country comparisons_all/._Maldives1.jpeg
- Country comparisons_all/Costa Rica1.jpeg
- __MACOSX/Country comparisons_all/._Costa Rica1.jpeg
- Country comparisons_all/Paraguay1.jpeg
- __MACOSX/Country comparisons_all/._Paraguay1.jpeg
- Country comparisons_all/El Salvador1.jpeg
- __MACOSX/Country comparisons_all/._El Salvador1.jpeg
- Country comparisons_all/Bahrain1.jpeg
- __MACOSX/Country comparisons_all/._Bahrain1.jpeg
- Country comparisons_all/Jordan1.jpeg
- __MACOSX/Country comparisons_all/._Jordan1.jpeg
- Country comparisons_all/Netherlands1.jpeg
- __MACOSX/Country comparisons_all/._Netherlands1.jpeg
- Country comparisons_all/Russian Federation1.jpeg
- __MACOSX/Country comparisons_all/._Russian Federation1.jpeg
- Country comparisons_all/Senegal1.jpeg
- __MACOSX/Country comparisons_all/._Senegal1.jpeg
- Country comparisons_all/United Kingdom1.jpeg
- __MACOSX/Country comparisons_all/._United Kingdom1.jpeg
- Country comparisons_all/Oman1.jpeg
- __MACOSX/Country comparisons_all/._Oman1.jpeg
- Country comparisons_all/Vietnam1.jpeg
- __MACOSX/Country comparisons_all/._Vietnam1.jpeg
- Country comparisons_all/Belgium1.jpeg
- __MACOSX/Country comparisons_all/._Belgium1.jpeg
- Country comparisons_all/India3.jpeg
- __MACOSX/Country comparisons_all/._India3.jpeg
- Country comparisons_all/Nigeria1.jpeg
- __MACOSX/Country comparisons_all/._Nigeria1.jpeg
- Country comparisons_all/Uganda1.jpeg
- __MACOSX/Country comparisons_all/._Uganda1.jpeg
- Country comparisons_all/Ethiopia1.jpeg
- __MACOSX/Country comparisons_all/._Ethiopia1.jpeg
- Country comparisons_all/Canada1.jpeg
- __MACOSX/Country comparisons_all/._Canada1.jpeg
- Country comparisons_all/Bolivia1.jpeg
- __MACOSX/Country comparisons_all/._Bolivia1.jpeg
- Country comparisons_all/Cabo Verde1.jpeg
- __MACOSX/Country comparisons_all/._Cabo Verde1.jpeg
- Country comparisons_all/Argentina1.jpeg
- __MACOSX/Country comparisons_all/._Argentina1.jpeg
- Country comparisons_all/Cambodia1.jpeg
- __MACOSX/Country comparisons_all/._Cambodia1.jpeg
- Country comparisons_all/Zambia1.jpeg
- __MACOSX/Country comparisons_all/._Zambia1.jpeg
- Country comparisons_all/Kenya1.jpeg
- __MACOSX/Country comparisons_all/._Kenya1.jpeg
- Country comparisons_all/Egypt1.jpeg
- __MACOSX/Country comparisons_all/._Egypt1.jpeg
- Country comparisons_all/Algeria1.jpeg
- __MACOSX/Country comparisons_all/._Algeria1.jpeg
- Country comparisons_all/Saudi Arabia1.jpeg
- __MACOSX/Country comparisons_all/._Saudi Arabia1.jpeg
- Country comparisons_all/Myanmar1.jpeg
- __MACOSX/Country comparisons_all/._Myanmar1.jpeg
- Country comparisons_all/Mozambique1.jpeg
- __MACOSX/Country comparisons_all/._Mozambique1.jpeg
- Country comparisons_all/Ghana1.jpeg
- __MACOSX/Country comparisons_all/._Ghana1.jpeg
- Country comparisons_all/Brazil3.jpeg
- __MACOSX/Country comparisons_all/._Brazil3.jpeg
- Country comparisons_all/Sri Lanka1.jpeg
- __MACOSX/Country comparisons_all/._Sri Lanka1.jpeg
- Country comparisons_all/United States of America3.jpeg
- __MACOSX/Country comparisons_all/._United States of America3.jpeg
- Country comparisons_all/Nepal1.jpeg
- __MACOSX/Country comparisons_all/._Nepal1.jpeg
- Country comparisons_all/Qatar1.jpeg
- __MACOSX/Country comparisons_all/._Qatar1.jpeg
- Country comparisons_all/Sweden3.jpeg
- __MACOSX/Country comparisons_all/._Sweden3.jpeg
- Country comparisons_all/Honduras1.jpeg
- __MACOSX/Country comparisons_all/._Honduras1.jpeg
